# Supplementary material for: Development of liquid chip for functional genes in foxtail millet (Setaria italica) and association analysis of related traits
Source: Front Plant Sci. 2026 Mar 24;17:1784690. doi: 10.3389/fpls.2026.1784690 (PMC13053507; doi:10.3389/fpls.2026.1784690)
Supplement: Supplementary file 2 [file Table1.xlsx]

## Sheet:  S1
Supplementary Material -The 192 different foxtail millet germplasm
Code	Name	Source	Province
1	Lvnuo 2	Chifeng Academy of Agricultural & Animal Husbandry Sciences	Inner Mongolia
2	ChiguK6	Chifeng Academy of Agricultural & Animal Husbandry Sciences	Inner Mongolia
3	JinmiaoK4	Chifeng Academy of Agricultural & Animal Husbandry Sciences	Inner Mongolia
4	ChiguK10	Chifeng Academy of Agricultural & Animal Husbandry Sciences	Inner Mongolia
5	JinmiaoK7	Chifeng Academy of Agricultural & Animal Husbandry Sciences	Inner Mongolia
6	JinmiaoK11	Chifeng Academy of Agricultural & Animal Husbandry Sciences	Inner Mongolia
8	Zhuyeqing	Aohan Banner	Inner Mongolia
10	Dasansui	Aohan Banner	Inner Mongolia
11	Liu Lingzi	Aohan Banner	Inner Mongolia
12	Shengzitou	Aohan Banner	Inner Mongolia
13	Zibogen	Aohan Banner	Inner Mongolia
14	Dabaigu	Aohan Banner	Inner Mongolia
16	Lvguzi	Aohan Banner	Inner Mongolia
17	Heluogu	Aohan Banner	Inner Mongolia
18	Honggenguzi	Aohan Banner	Inner Mongolia
19	Xiaohonggu	Aohan Banner	Inner Mongolia
20	Yitianhong	Aohan Banner	Inner Mongolia
21	Maomaogu	Aohan Banner	Inner Mongolia
22	Changhong	Aohan Banner	Inner Mongolia
23	Tiebazi	Aohan Banner	Inner Mongolia
24	Xiaosancao	Aohan Banner	Inner Mongolia
25	Qitouqing	Aohan Banner	Inner Mongolia
26	Nandacheng	Aohan Banner	Inner Mongolia
27	JinmiaoK3	Chifeng Academy of Agricultural & Animal Husbandry Sciences	Inner Mongolia
28	Chaotianchu	Aohan Banner	Inner Mongolia
29	Xiaoqingmiao	Aohan Banner	Inner Mongolia
30	Maobadouzi	Aohan Banner	Inner Mongolia
31	Daobaqi	Aohan Banner	Inner Mongolia
32	Liwaibai	Aohan Banner	Inner Mongolia
33	Hongmiaoganjinazi	Aohan Banner	Inner Mongolia
34	Balixiang	Aohan Banner	Inner Mongolia
35	Shengzijin	Aohan Banner	Inner Mongolia
36	Qingmiaoniangu	Aohan Banner	Inner Mongolia
38	Heigu	Aohan Banner	Inner Mongolia
39	Duganjin	Aohan Banner	Inner Mongolia
40	Erbaigu	Aohan Banner	Inner Mongolia
41	JinmiaoK8	Chifeng Academy of Agricultural & Animal Husbandry Sciences	Inner Mongolia
43	Tuzizui	Aohan Banner	Inner Mongolia
45	Bangzihun	Aohan Banner	Inner Mongolia
46	Changsuidahongmiao	Aohan Banner	Inner Mongolia
47	changsuimaomaogu	Aohan Banner	Inner Mongolia
48	huahuataisui	Aohan Banner	Inner Mongolia
49	zimiaozi	Aohan Banner	Inner Mongolia
50	guanxuanqibaitou	Aohan Banner	Inner Mongolia
51	laolaobai	Aohan Banner	Inner Mongolia
52	qibaitou	Aohan Banner	Inner Mongolia
53	huangjinmiao	Aohan Banner	Inner Mongolia
54	changboyan	Aohan Banner	Inner Mongolia
55	xiaosuliang	Aohan Banner	Inner Mongolia
56	hufacai	Aohan Banner	Inner Mongolia
57	xiaohongmiaozi	Aohan Banner	Inner Mongolia
58	huangniangu	Aohan Banner	Inner Mongolia
60	JInmiaoK2	Chifeng Academy of Agricultural & Animal Husbandry Sciences	Inner Mongolia
61	Gonggu	Aohan Banner	Inner Mongolia
62	Shilixiang	Aohan Banner	Inner Mongolia
63	Hongniangu	Aohan Banner	Inner Mongolia
64	Laolaibai	Aohan Banner	Inner Mongolia
65	Laodaogu	Aohan Banner	Inner Mongolia
67	Oulihong	Aohan Banner	Inner Mongolia
68	Xianxiangu	Aohan Banner	Inner Mongolia
69	Qichigao	Aohan Banner	Inner Mongolia
70	Xiangmaochu	Aohan Banner	Inner Mongolia
72	Dahuangmiao	Aohan Banner	Inner Mongolia
74	Lilixiang	Aohan Banner	Inner Mongolia
75	Dazhihuang	Aohan Banner	Inner Mongolia
76	74-10R30-69	Linxi County	Inner Mongolia
77	Xiaobaigu	Songshan District	Inner Mongolia
78	Jingu26	Shanxi Agricultural University	Shanxi
79	Jingu28	Shanxi Agricultural University	Shanxi
80	Jingu29	Shanxi Agricultural University	Shanxi
81	Jingu40	Shanxi Agricultural University	Shanxi
82	Jingu54	Shanxi Agricultural University	Shanxi
84	Jinfen2	Shanxi Agricultural University	Shanxi
86	Jinfen106	Shanxi Agricultural University	Shanxi
87	JinmiaoK4	Chifeng Academy of Agricultural & Animal Husbandry Sciences	Inner Mongolia
88	Jinfen109	Shanxi Agricultural University	Shanxi
89	Jinfen110	Shanxi Agricultural University	Shanxi
90	Jinfen111	Shanxi Agricultural University	Shanxi
91	Jinfen112	Shanxi Agricultural University	Shanxi
92	Jinfen113	Shanxi Agricultural University	Shanxi
93	Jinfen114	Shanxi Agricultural University	Shanxi
94	Jinfen115	Shanxi Agricultural University	Shanxi
95	Jinfen116	Shanxi Agricultural University	Shanxi
96	Jinfen57	Shanxi Agricultural University	Shanxi
97	Jinfen97	Shanxi Agricultural University	Shanxi
98	Fenxuan8	Shanxi Agricultural University	Shanxi
99	Changgu478	Shanxi Agricultural University	Shanxi
101	Changgu529	Shanxi Agricultural University	Shanxi
105	Changnong43	Shanxi Agricultural University	Shanxi
106	Changnong44	Shanxi Agricultural University	Shanxi
108	Changnong46	Shanxi Agricultural University	Shanxi
109	Changnong47	Shanxi Agricultural University	Shanxi
110	Changnong48	Shanxi Agricultural University	Shanxi
111	Changnong49	Shanxi Agricultural University	Shanxi
112	Changnong50	Shanxi Agricultural University	Shanxi
113	Changnong51	Shanxi Agricultural University	Shanxi
114	Changnong52	Shanxi Agricultural University	Shanxi
115	Changsheng7	Shanxi Agricultural University	Shanxi
116	Changsheng10	Shanxi Agricultural University	Shanxi
117	Changsheng11	Shanxi Agricultural University	Shanxi
120	Changsheng15	Shanxi Agricultural University	Shanxi
122	Changsheng17	Shanxi Agricultural University	Shanxi
123	Changsheng19	Shanxi Agricultural University	Shanxi
124	Jingu34	Shanxi Agricultural University	Shanxi
125	Jingu36	Shanxi Agricultural University	Shanxi
126	Jingu42	Shanxi Agricultural University	Shanxi
128	Jingu45	Shanxi Agricultural University	Shanxi
129	Jingu46	Shanxi Agricultural University	Shanxi
130	Jingu48	Shanxi Agricultural University	Shanxi
131	Jingu51	Shanxi Agricultural University	Shanxi
132	Jingu52	Shanxi Agricultural University	Shanxi
133	Jingu53	Shanxi Agricultural University	Shanxi
134	Jingu55	Shanxi Agricultural University	Shanxi
136	Jingu59	Shanxi Agricultural University	Shanxi
137	ChiguK4	Chifeng Academy of Agricultural & Animal Husbandry Sciences	Inner Mongolia
138	Jingu62	Shanxi Agricultural University	Shanxi
140	Taixuangu22	Shanxi Agricultural University	Shanxi
141	Taixuangu23	Shanxi Agricultural University	Shanxi
143	Taixuangu25	Shanxi Agricultural University	Shanxi
144	Taixuangu26	Shanxi Agricultural University	Shanxi
145	Taixuangu27	Shanxi Agricultural University	Shanxi
146	Taixuangu28	Shanxi Agricultural University	Shanxi
148	Taixuangu30	Shanxi Agricultural University	Shanxi
149	Taixuangu31	Shanxi Agricultural University	Shanxi
150	Taixuangu32	Shanxi Agricultural University	Shanxi
151	Taixuangu33	Shanxi Agricultural University	Shanxi
152	Taixuangu34	Shanxi Agricultural University	Shanxi
153	Taixuangu35	Shanxi Agricultural University	Shanxi
158	Gonggu75	Jilin Academy of Agricultural Sciences	Jilin
159	Gonggu76	Jilin Academy of Agricultural Sciences	Jilin
160	Gonggu77	Jilin Academy of Agricultural Sciences	Jilin
161	Gonggu78	Jilin Academy of Agricultural Sciences	Jilin
162	Gonggu79	Jilin Academy of Agricultural Sciences	Jilin
163	Gonggu80	Jilin Academy of Agricultural Sciences	Jilin
165	Gonggu85	Jilin Academy of Agricultural Sciences	Jilin
166	Gonggu86	Jilin Academy of Agricultural Sciences	Jilin
167	Gonggu88	Jilin Academy of Agricultural Sciences	Jilin
168	JinmiaoK6	Chifeng Academy of Agricultural & Animal Husbandry Sciences	Inner Mongolia
169	Gonggu90	Jilin Academy of Agricultural Sciences	Jilin
170	Chaogu14	Liaoning Academy of Agricultural Sciences	Liaoning
172	Chaogu18	Liaoning Academy of Agricultural Sciences	Liaoning
173	Chaogu21	Liaoning Academy of Agricultural Sciences	Liaoning
174	Chaogu22	Liaoning Academy of Agricultural Sciences	Liaoning
175	Chaogu12	Liaoning Academy of Agricultural Sciences	Liaoning
176	JinmaioK1	Chifeng Academy of Agricultural & Animal Husbandry Sciences	Inner Mongolia
178	Chaogu59	Liaoning Academy of Agricultural Sciences	Liaoning
179	JinmiaoK9	Chifeng Academy of Agricultural & Animal Husbandry Sciences	Inner Mongolia
180	Maomaodou	Liaoning Academy of Agricultural Sciences	Liaoning
181	Jinguwang	Liaoning Academy of Agricultural Sciences	Liaoning
182	Laohonggen	Liaoning Academy of Agricultural Sciences	Liaoning
183	Xiaobaimi	Liaoning Academy of Agricultural Sciences	Liaoning
185	Niangu	Liaoning Academy of Agricultural Sciences	Liaoning
186	Fuxin1	Liaoning Academy of Agricultural Sciences	Liaoning
187	Fuxin3	Liaoning Academy of Agricultural Sciences	Liaoning
188	Yinkoubianyi	Liaoning Academy of Agricultural Sciences	Liaoning
190	Heishatan	Liaoning Academy of Agricultural Sciences	Liaoning
192	h183R32-45	Chifeng Academy of Agricultural & Animal Husbandry Sciences	Inner Mongolia
193	w305R32-46	Chifeng Academy of Agricultural & Animal Husbandry Sciences	Inner Mongolia
194	JinmiaoK7	Chifeng Academy of Agricultural & Animal Husbandry Sciences	Inner Mongolia
195	Chaogu58	Liaoning Academy of Agricultural Sciences	Liaoning
196	Chaogu15	Liaoning Academy of Agricultural Sciences	Liaoning
197	Jiugu11	Jilin Academy of Agricultural Sciences	Jilin
198	Jiugu19	Jilin Academy of Agricultural Sciences	Jilin
199	Jiugu20	Jilin Academy of Agricultural Sciences	Jilin
200	Jiugu23	Jilin Academy of Agricultural Sciences	Jilin
201	Jiugu25	Jilin Academy of Agricultural Sciences	Jilin
202	Jiugu32	Jilin Academy of Agricultural Sciences	Jilin
204	Jiugu36	Jilin Academy of Agricultural Sciences	Jilin
206	Jinpin6	Hinggan League	Inner Mongolia
228	Gougen	Heilongjiang Academy of Agricultural Sciences	Heilongjiang
229	Nengxuan7	Heilongjiang Academy of Agricultural Sciences	Heilongjiang
230	X55-17	Chifeng Academy of Agricultural & Animal Husbandry Sciences	Inner Mongolia
231	X57-1	Chifeng Academy of Agricultural & Animal Husbandry Sciences	Inner Mongolia
232	X58-2	Chifeng Academy of Agricultural & Animal Husbandry Sciences	Inner Mongolia
245	X67-4	Inner Mongolia Academy of Agricultural and Animal Husbandry Sciences	Inner Mongolia
246	X67-39	Chifeng Academy of Agricultural & Animal Husbandry Sciences	Inner Mongolia
247	X68-9	Chifeng Academy of Agricultural & Animal Husbandry Sciences	Inner Mongolia
248	X68-19	Chifeng Academy of Agricultural & Animal Husbandry Sciences	Inner Mongolia
249	X68-30	Chifeng Academy of Agricultural & Animal Husbandry Sciences	Inner Mongolia
250	X68-33	Chifeng Academy of Agricultural & Animal Husbandry Sciences	Inner Mongolia
256	X70-60	Chifeng Academy of Agricultural & Animal Husbandry Sciences	Inner Mongolia
257	X70-67	Chifeng Academy of Agricultural & Animal Husbandry Sciences	Inner Mongolia
258	ChiguK6	Chifeng Academy of Agricultural & Animal Husbandry Sciences	Inner Mongolia
259	X71-80	Chifeng Academy of Agricultural & Animal Husbandry Sciences	Inner Mongolia
260	X72-26	Chifeng Academy of Agricultural & Animal Husbandry Sciences	Inner Mongolia
263	X73-73	Chifeng Academy of Agricultural & Animal Husbandry Sciences	Inner Mongolia
264	X74-53	Chifeng Academy of Agricultural & Animal Husbandry Sciences	Inner Mongolia
265	X75-47	Chifeng Academy of Agricultural & Animal Husbandry Sciences	Inner Mongolia
267	X78-4	Chifeng Academy of Agricultural & Animal Husbandry Sciences	Inner Mongolia
268	X80-39	Chifeng Academy of Agricultural & Animal Husbandry Sciences	Inner Mongolia
269	X81-6	Chifeng Academy of Agricultural & Animal Husbandry Sciences	Inner Mongolia
270	R33-33	Chifeng Academy of Agricultural & Animal Husbandry Sciences	Inner Mongolia
A total of 192 accessions were analyzed, consisting of 104 yellow cultivated varieties and 88 wild varieties.

## Sheet: S2
Chip Primer Design Standard Table
Gene ID	SNP ID	Chr	Physical Position		SNP	Distribution	SNP Direction	Sequence	Reference Genome	Notes
Seita.1G236100	SiTOC1	Chr1	31446808	31449074	G5-F1 GATCCAGCGACAGTCCA G5-R1 AGACAGGTCGGACTGAAATA	exonic	forward	ATGGTGGGCGGCGGCGAGGGGGATCGCGTTGGCGGCGGCGCCGGGGTGGGGGGAGGGCAGCAGTTCGTGGACCGGAGCAAGGTCAGGATCCTGCTTTGCGACGGCGACGCCACCAGCTCGCGGGAGGTGCTGCGGCTCCTCTGCAACTGCTCGTACCAAGGTTAGTCAAACCTCTTCAATTTCAACCGTACCTGGTTTCCCGGATTAGGATTTTGTTTTGCTTATCGCTGTGAGCTTAATCATTAGTTGTAGTATATAGTACTAATATGTTCGCTTCTAATCATGGAATCTGTTACGCGTCATGTGTGCTTACTGTTGTGCTGGTGCTGATGCTGATGCTGGTGAACTTTATGTTTCAGTAACTTGCGCCAAGTCTCCGCGGCAGGTGATCAATATTCT…	>S.italica v2.2	Zhang L., Zhi H., Tang S., et al., 2021, Characterizations of Transcriptional and Haplotypic Variations of SiTOC1 in Foxtail Millet[J].Scientia Agricultura Sinica, 54(11):2273-2291.
Seita.1G236100	SiTOC2	Chr2	31446808	31449074	G5-F2 GATGAGTTGCCACAAAGATG G5-R2 TGTATTGCCTTTCCCAGTAG	intronic	forward	ATGGTGGGCGGCGGCGAGGGGGATCGCGTTGGCGGCGGCGCCGGGGTGGGGGGAGGGCAGCAGTTCGTGGACCGGAGCAAGGTCAGGATCCTGCTTTGCGACGGCGACGCCACCAGCTCGCGGGAGGTGCTGCGGCTCCTCTGCAACTGCTCGTACCAAGGTTAGTCAAACCTCTTCAATTTCAACCGTACCTGGTTTCCCGGATTAGGATTTTGTTTTGCTTATCGCTGTGAGCTTAATCATTAGTTGTAGTATATAGTACTAATATGTTCGCTTCTAATCATGGAATCTGTTACGCGTCATGTGTGCTTACTGTTGTGCTGGTGCTGATGCTGATGCTGGTGAACTTTATGTTTCAGTAACTTGCGCCAAGTCTCCGCGGCAGGTGATCAATATTCT…	>S.italica v2.2	Zhang L., Zhi H., Tang S., et al., 2021, Characterizations of Transcriptional and Haplotypic Variations of SiTOC1 in Foxtail Millet[J].Scientia Agricultura Sinica, 54(11):2273-2291.
Seita.2G282700	SiCHL1_SNP2	Chr2	33443692	33443693	[C/T]	intronic	reverse	ACTGTGGTGTTGGAGAAGACTCTTGAGAGTCCCTTGGACTGCAGGGAGATCAAACCAGTCAATCCTAAAGGAAATCAGTCCTGAATATTCACTGGAAGGA[A/C]TGATGCTGAAGCTGAAGCTCCAATACTCTGGCCACCTGATGCGAAGAACAGACTCATTTGAAAAGACCCTGATGCTGAGAAAGACTGAAGGCAGGAGGAG	>S.italica v2.2
Seita.2G367800	SiBZR1	Chr2		44192999	SiBZR1-F:ATGCCGGCAGCCAGCATGACGTCG SiBZR1-R:CTTGGTGCCGACGCCGAGCGTGAGGT	exonic	reverse	ATGCCGGCAGCCAGCATGACGTCGGGGGCGGCGGCGGCGGGCGGGCTGGGGCGCACGCCGACGTGGAAGGAGCGGGAGAACAACAAGCGGCGCGAGCGCCGGCGCCGGGCCATCGCCGCCAAGATCTTCACGGGGCTCCGCGCGCTCGGCAACTACAAGCTCCCCAAGCACTGCGACAACAACGAGGTGCTCAAGGCGCTCTGCCGCGAGGCAGGATGGGTCGTCGAGGACGACGGCACCACCTACCGAAAGGGATGCAAGCCGCCGCCGGGGATGATGAGCCCGTGCTCGTCGTCGCAGCTGCTCAGCGCGCCGTCCTCGAGCTACCCGAGCCCGGTCCCGTCATACCACGCCAGCCCGGCGTCTTCGAGCTTCCCGAGCCCGACGCGCCTGGACCAC…	>S.italica v2.2	Luo, W., Tang, Y., Li, S., Zhang, L., Liu, Y., Zhang, R., ... & Yu, J. (2023). The m6A reader SiYTH1 enhances drought tolerance by affecting the messenger RNA stability of genes related to stomatal closure and reactive oxygen species scavenging in Setaria italica. Journal of Integrative Plant Biology, 65(12), 2569-2586.
Seita.2G369500	LP1_SNP1	Chr2		44376501	[G/A]	intronic	reverse	CCTGTCTTGCCCTGTCTCGTCCTCTTCACTCAGACGGTCAGACCTCTCCACACTTTGGCTCCAATGGCCGATTCGCCAAACCCTAGCTCCGGGGACCTCCCCGCCGGCTCCGGGGGCTCGCCGGAGAAGCCGGTCCTGGCGGATCGGCGCGTGGCGGCGCTCGCCGGCGCCGGCGCCGGGGCGAGGTACAAGGCGATGTCTCCCGCGCGGCTGCCGATCTCGCGGGAGCCATGCCTCACCATCCCCGCCGGGTTCAGCCCCGGCGCCCTCCTCGAGTCCCCCGTCCTCCTCAACAACTTCAAGGTAATTACCGCACCTCCATGTACCTATCACCCGAGCCACTCGCTGTTACTGCGGGATCTGCGAATTCCGCAGCCTCCATGTCACGCCGAGGTGGAT…	>S.italica v2.2	Xiang, J., Tang, S., Zhi, H., Jia, G., Wang, H., & Diao, X. (2017). Loose Panicle1 encoding a novel WRKY transcription factor, regulates panicle development, stem elongation, and seed size in foxtail millet [Setaria italica (L.) P. Beauv.]. PLoS one, 12(6), e0178730.
Seita.3G333100	SiBOR1_SNP1	Chr3		42628729	[G/A]	exonic	reverse	TTGCTTTAAACTTTTTTTTTCTACAAAGAATTCTTTTAGGATTTGACAGTGATGCCCCTCTCCTCTGCCACTGGCTATATATCTGCCCTCTATCCCGCTCCATTGGTCTGAAGCACTTACCTCTCCTACCCTCTGCAACTCTCTCGGACTTGCCGTTTCACTCGGCCCTGCTCCCTATGCTCTCTATGCTCGTCTTCCCTTCATAGCCTCGGCCCTTCGTCTTCCTCCATGGATCCGCGCTAAATGCATTGCGAGTCTGCAATCCTGTAGCATTTCTTCCTGTTCCATCTGCCGCAAGATGTAAGCAGGGTCTCACTTGACACTCCGAGTGGCCATTCAGAATATACCCTCAGATCTTCTTGTCTGAGTAAAAGTGACGCCCTTTTTGGTCCGGGCAAT…	>S.italica v2.2	Wang, H., Tang, S., Zhi, H., Xing, L. H., Zhang, H. S., Tang, C. J., ... & Diao, X. M. (2022). The boron transporter SiBOR1 functions in cell wall integrity, cellular homeostasis, and panicle development in foxtail millet. Crop J 10: 342–353.
Seita.3G333100	SiBOR1_SNP2	Chr3		42628457	[A] Insert	intronic	reverse	TTGCTTTAAACTTTTTTTTTCTACAAAGAATTCTTTTAGGATTTGACAGTGATGCCCCTCTCCTCTGCCACTGGCTATATATCTGCCCTCTATCCCGCTCCATTGGTCTGAAGCACTTACCTCTCCTACCCTCTGCAACTCTCTCGGACTTGCCGTTTCACTCGGCCCTGCTCCCTATGCTCTCTATGCTCGTCTTCCCTTCATAGCCTCGGCCCTTCGTCTTCCTCCATGGATCCGCGCTAAATGCATTGCGAGTCTGCAATCCTGTAGCATTTCTTCCTGTTCCATCTGCCGCAAGATGTAAGCAGGGTCTCACTTGACACTCCGAGTGGCCATTCAGAATATACCCTCAGATCTTCTTGTCTGAGTAAAAGTGACGCCCTTTTTGGTCCGGGCAAT…	>S.italica v2.2	Wang, H., Tang, S., Zhi, H., Xing, L. H., Zhang, H. S., Tang, C. J., ... & Diao, X. M. (2022). The boron transporter SiBOR1 functions in cell wall integrity, cellular homeostasis, and panicle development in foxtail millet. Crop J 10: 342–354.
Seita.4G058800	SiSTL1_SNP1	Chr4		4347391	[G/A]	exonic	forward	ACATTCACTGACACGTGGAGCCAGAGAGCCTGAACAGACCTGCGGCCCCACACGTCGGCCTCTTGGGCTCTTGCCCTGGCGGGTGCGCCTCCCACCGACACCGCCCCGCGCTCCCACGACGGCGACGCCAAAAAACCGCGCGGGAAACAGCCCCACGCCTCGCGCGCGCGAAACCCAAACATTTTCTTCTCCACCGCAGAAAAAAAGAGAAAGGATTCCTCCGCCCTCCCCGCTCAATTGCTCCTCGCATCTTCCGCGCCCGGCAGGCATTTAAATCTCCCCCAAACCCTGCCCCTCTCTCCTCATCCACCGTCCACTTCCGACCTCCCTTCCTTTCCTCGCCTCAAACTCAGAGCTTGGCAGCGGCGGCGCGGGTGTGCGCGCACCAGGTGTTCGACG…	>S.italica v2.2	Tang, C., Tang, S., Zhang, S., Luo, M., Jia, G., Zhi, H., & Diao, X. (2019). SiSTL1, encoding a large subunit of ribonucleotide reductase, is crucial for plant growth, chloroplast biogenesis, and cell cycle progression in Setaria italica. Journal of Experimental Botany, 70(4), 1167-1182.
Seita.4G288600	SiPSY1_SNP1	Chr4		40045142	[T/-]	exonic	reverse	ATAACAACAGGCGACAGACACATGGCCATCATCCTTGTACGAGCAGCGTCGCCCGGGCTCTCCGACGCCGCCCACCATGGGAGCGGGAGCGGGAGCCTCGGCCAGTGCTCCTCCCTGCTCAAGAGGCGGCGCCGCTGGATGCTCTGCTCGCTCCGGTACGCCTGCCTCGGCCTGGGCCCGGGGGAGAGGGAGATTGGCCGGGCCCCCGCCGTGTACTCCAGCCTGGCCGTAAACCCGGCGGGAGAGGCCGTCGTCTCCTCCGAGCAGAAGGTCTACGACGTCGTGATGAAGCAGGCCGCATTGCTCAAGCGCCAGCTGCGCACGCCCGTCCCTCTTGACGTCAGCAGGCCCCGGGACCTGGAGATGCCGCGCAACGGCCTCAGGGAGGCCTACGCCCGC…	>S.italica v2.2	Zhang, B., Liu, J., Cheng, L., Zhang, Y., Hou, S., Sun, Z., ... & Han, Y. (2019). Carotenoid composition and expression of biosynthetic genes in yellow and white foxtail millet [Setaria italica (L.) Beauv]. Journal of Cereal Science, 85, 84-90.
Seita.5G076600	SiTGW6	Chr1		40389383	[C/T]	intergenic	forward		>S.italica v2.2
Seita.5G121100	Sidpy1_SNP1	Chr9		10157027	[GCTGTTACAG/-]	exonic	reverse	TGTCGGTTTGCAGCGGCGTGGAGCGGGTGGGGAGCATCAGCGGCGTCAGCGGACAGCGGCCGCGGCAGCCAGCCAGCACCAGCAGCATGGTGGTGGATTGATAGGTGGGGAAGGGGCCTGCCGCTGCTGCTGCTGCCGCTGCCGCTGCTCGTTGGCGTTTCCCTTCCCCTCTTGCCCCCACTACCCACCCCCACCATCTTCCTCTCGGGCGGTCGCGTGAACTCCCCCTCTCCCCTCGCTTTCGCGCTGCGTGCGCGGTGGCATCATTGGCTATCTGGATTGGTCCGGGTTGGGTAGTAGAGAGGCCGGCCTTCTTCTGCTTCTTCCCTGCTGCTGGCGGCGGCGGAGCGGAATTGTGGTGTGGAGCTGTGGGGGGACTGGCGTGCAGCGTGCTCCTCC…	>S.italica v2.2	Zhao, M., Tang, S., Zhang, H., He, M., Liu, J., Zhi, H., ... & Diao, X. (2020). DROOPY LEAF1 controls leaf architecture by orchestrating early brassinosteroid signaling. Proceedings of the National Academy of Sciences, 117(35), 21766-21774.
Seita.6G072500	SiFIE2_SNP1	Chr6		6467089	[T/A]	intronic	reverse	TTCCCACCATAGCGGCAAGTTGCGGCCTTTGCATCTTGCGATTTTGTCCGCTACCATCAGAGGCCGATGAATCTCACCGTCGCTCCGACCCGTGGTGGCACATGTAAGCCTTGTGCCACTAGATCTTAATTTAAATCGACATCCCGTTCTCAATTTCTATTGTAAATTTTAGTGAGTCAATAAGCAATGTTTCAATCTTAATTTCTAACAGTTTACATTTTTACTAGATAAACAATGTTTCAATATGAATTTCTAGTTTACATTTTTTTTCCATAAGCAAGATTTCAATATGTTATTTTTTTTCCCCGGAAACCTCCTTCGCTCTCCTCCCGCTCCCCGCCCACCGGAAGGCCAAAAGCCCAAAACCCTCGCCGTCGCGCCGCGCGGTTGCCTCTCCCG…	>S.italica v2.2	Wang H., 2021, Functional identification and haplotypeanalysis of panicle development relatedgenes SiFIE2 and SiBOR1 in Foxtail millet[D].Northwest Agriculture & Forestry University, DOI:10.27409/d.cnki.gxbnu.2021.002293.
Seita.6G151100	SiBADH2-1_SNP1	Chr6		27019540	[GCGCGCGCCCGCGCAGGGCCGGCGCCTCCCCGTCATCAACCCCGCAACCGAGGCCCAGATCGGTGAGATCCCGGCGGGCACGGCGGAGGACGTGGAGGCCGCTGTGGCCGCCGCGCGGGCGGCGCTCAGGAGGAACCGCGGCCGCGACTGGGC/-]	exonic	forward	AACGGACGTCCCAACGGAACCACCGCGGGCCGAACGGGGAACCGCCGCTGCTCTCCGCAACACAAGAGGGGAGGGCATCGCTTTCCACCTGGGCAGCACAGCAGCAGCAGAAGCAGGCCAGCACCAGCAGTGTGCCGATCCCACCAACCCAAACCACTCCCCACCTCACGCTCACGCACGACCCGCGCGCGCGCGCACTCCAGCAGGCAGTAGCTCCCCCTCACCGATGGCCGCGCCGGCGACGGTCCCGCTGCGGCAGCTCTTCGTCGACGGGGAGTG[GCGCGCGCCCGCGCAGGGCCGGCGCCTCCCCGTCATCAACCCCGCAACCGAGGCCCAGATCGGTGAGATCCCGGCGGGCACGGCGGAGGACGTGGAGGCCGCTGTGGCCGCCGCGCGGG…	>S.italica v2.2
Seita.7G195400	PPLS1_SNP1	Chr7		26889149	[A/G]	UTR5	reverse	ATGGCACTACCAGCTTCCCCAGTTCAGGAAGAACTGCAGCC[A/G]GAGAGTCAATTGAGGAACCATCTTGCTGCAGCCGTGAGGAGCATCAACTGGACTTATGCCCTCTTCTGGTCCATTTCAAGCACTCAGCCAGGGTAATGTGTAATATAGAGTCAATATTTGGCTGCCAGACTTGGACAACCTAATCCATCATTTTGCATGAGTATATTATCTTTATATTCCAGCTCATCTATCTATAAATCAAATAAATAAAATCAGATCAGGTGATGCAATTCTAGGTTACATACTTATCAAATTTTACATACAATTAATTAAGCAACTTTGTTACTTTTCAGTCCCTTTTTTCAGCCACTGAACCACAGTTAGTGTCTGTTCGTTCAAAAAAACAAAATCAG…	>S.italica v2.2	Bai, H., Song, Z., Zhang, Y., Li, Z., Wang, Y., Liu, X., ... & Li, D. (2020). The bHLH transcription factor PPLS1 regulates the color of pulvinus and leaf sheath in foxtail millet (Setaria italica). Theoretical and applied genetics, 133(6), 1911-1926.
Seita.7G195400	PPLS1_SNP1	Chr7		26897198	[G/A]	exonic	reverse		>S.italica v2.2	Bai, H., Song, Z., Zhang, Y., Li, Z., Wang, Y., Liu, X., ... & Li, D. (2020). The bHLH transcription factor PPLS1 regulates the color of pulvinus and leaf sheath in foxtail millet (Setaria italica). Theoretical and applied genetics, 133(6), 1911-1926.
Seita.7G195400	PPLS1_SNP1	Chr7		26897536	[G/T]	exonic	reverse		>S.italica v2.2	Bai, H., Song, Z., Zhang, Y., Li, Z., Wang, Y., Liu, X., ... & Li, D. (2020). The bHLH transcription factor PPLS1 regulates the color of pulvinus and leaf sheath in foxtail millet (Setaria italica). Theoretical and applied genetics, 133(6), 1911-1926.
Seita.7G195400	PPLS1_SNP1	Chr7		26897901	[A/G]	exonic	reverse		>S.italica v2.2	Bai, H., Song, Z., Zhang, Y., Li, Z., Wang, Y., Liu, X., ... & Li, D. (2020). The bHLH transcription factor PPLS1 regulates the color of pulvinus and leaf sheath in foxtail millet (Setaria italica). Theoretical and applied genetics, 133(6), 1911-1926.
Seita.7G195400	PPLS1_SNP1	Chr7		26897902	[T/G]	exonic	reverse		>S.italica v2.2	Bai, H., Song, Z., Zhang, Y., Li, Z., Wang, Y., Liu, X., ... & Li, D. (2020). The bHLH transcription factor PPLS1 regulates the color of pulvinus and leaf sheath in foxtail millet (Setaria italica). Theoretical and applied genetics, 133(6), 1911-1926.
Seita.7G195400	PPLS1_SNP1	Chr7		26897903	[TGGAGG] Insert	exonic	reverse		>S.italica v2.2	Bai, H., Song, Z., Zhang, Y., Li, Z., Wang, Y., Liu, X., ... & Li, D. (2020). The bHLH transcription factor PPLS1 regulates the color of pulvinus and leaf sheath in foxtail millet (Setaria italica). Theoretical and applied genetics, 133(6), 1911-1926.
Seita.7G195400	PPLS1_SNP1	Chr7		26897903	[G/A]	exonic	reverse		>S.italica v2.2	Bai, H., Song, Z., Zhang, Y., Li, Z., Wang, Y., Liu, X., ... & Li, D. (2020). The bHLH transcription factor PPLS1 regulates the color of pulvinus and leaf sheath in foxtail millet (Setaria italica). Theoretical and applied genetics, 133(6), 1911-1926.
Seita.7G195400	PPLS1_SNP1	Chr7		26897904	[C/T]	exonic	reverse		>S.italica v2.2	Bai, H., Song, Z., Zhang, Y., Li, Z., Wang, Y., Liu, X., ... & Li, D. (2020). The bHLH transcription factor PPLS1 regulates the color of pulvinus and leaf sheath in foxtail millet (Setaria italica). Theoretical and applied genetics, 133(6), 1911-1926.
Seita.7G195400	PPLS1_SNP1	Chr7		26897905	[T/C]	exonic	reverse		>S.italica v2.2	Bai, H., Song, Z., Zhang, Y., Li, Z., Wang, Y., Liu, X., ... & Li, D. (2020). The bHLH transcription factor PPLS1 regulates the color of pulvinus and leaf sheath in foxtail millet (Setaria italica). Theoretical and applied genetics, 133(6), 1911-1926.
Seita.7G195400	PPLS1_SNP1	Chr7		26897910	[GCT] Insert	exonic	reverse		>S.italica v2.2	Bai, H., Song, Z., Zhang, Y., Li, Z., Wang, Y., Liu, X., ... & Li, D. (2020). The bHLH transcription factor PPLS1 regulates the color of pulvinus and leaf sheath in foxtail millet (Setaria italica). Theoretical and applied genetics, 133(6), 1911-1926.
Seita.7G195400	PPLS1_SNP1	Chr7		26897915	[A/G]	exonic	reverse		>S.italica v2.2	Bai, H., Song, Z., Zhang, Y., Li, Z., Wang, Y., Liu, X., ... & Li, D. (2020). The bHLH transcription factor PPLS1 regulates the color of pulvinus and leaf sheath in foxtail millet (Setaria italica). Theoretical and applied genetics, 133(6), 1911-1926.
Seita.7G195400	PPLS1_SNP1	Chr7		26899062	[A/G]	exonic	reverse		>S.italica v2.2	Bai, H., Song, Z., Zhang, Y., Li, Z., Wang, Y., Liu, X., ... & Li, D. (2020). The bHLH transcription factor PPLS1 regulates the color of pulvinus and leaf sheath in foxtail millet (Setaria italica). Theoretical and applied genetics, 133(6), 1911-1926.
Seita.7G195400	PPLS1_SNP1	Chr7		26899096	[A/G]	exonic	reverse		>S.italica v2.2	Bai, H., Song, Z., Zhang, Y., Li, Z., Wang, Y., Liu, X., ... & Li, D. (2020). The bHLH transcription factor PPLS1 regulates the color of pulvinus and leaf sheath in foxtail millet (Setaria italica). Theoretical and applied genetics, 133(6), 1911-1926.
Seita.7G195400	PPLS1_SNP1	Chr7		26899191	[A/T]	exonic	reverse		>S.italica v2.2	Bai, H., Song, Z., Zhang, Y., Li, Z., Wang, Y., Liu, X., ... & Li, D. (2020). The bHLH transcription factor PPLS1 regulates the color of pulvinus and leaf sheath in foxtail millet (Setaria italica). Theoretical and applied genetics, 133(6), 1911-1926.
Seita.7G195400	PPLS1_SNP1	Chr7		26899432	[T/A]	exonic	reverse		>S.italica v2.2	Bai, H., Song, Z., Zhang, Y., Li, Z., Wang, Y., Liu, X., ... & Li, D. (2020). The bHLH transcription factor PPLS1 regulates the color of pulvinus and leaf sheath in foxtail millet (Setaria italica). Theoretical and applied genetics, 133(6), 1911-1926.
Seita.7G201300	SiAGO1b_SNP1	Chr7		27343938	[CCCTGCCC/A]	intergenic	reverse	CCGGGATCTCTCGCCAGCGCACTCGTGATCCACCCCAACCCAGCAGCCATCACACGCGCGCGCGCGCACGGGAAGAAACCCCTTTCCCTCGGCAACGACGTACGAAGTGGCCGCCGCGATCCGGCTGCCTCGCCCCCGGCTCGCGCGGCGCGGCGCGGCGCGTGAATGATTTGTGACCTTGACATGGCGATGCGGGTGGAGAACGGGCGCCCCCATCAAGGTACGCCCGTGTGCCCCCCTTTCCTTCTCGTCGTCCCGCTTCGGCGCCGCTTTCCCCCTGCCCGCTTCCGGTTTTTGCCTTTTCCTCGCTCCGGCCCGTCCCGTCAGTTCATACAGTTTCTGCGTGCATGATTGTGCGCCGCTAGGAGCAGGAGGGGTCGGGGGGCTCTTTTGACCGCG…	>S.italica v2.2	Liu XiaoTong, L. X., Tang Sha, T. S., Jia GuanQing, J. G., Schnable, J. C., Su HaiXia, S. H., Tang ChanJuan, T. C., ... & Diao XianMin, D. X. (2016). The C-terminal motif of SiAGO1b is required for the regulation of growth, development and stress responses in foxtail millet (Setaria italica (L.) P. Beauv).
Seita.7G290300	SiCHL1_SNP3	Chr2		33443694	[C/T]	exonic	forward	GCACGCCGTAGAACCAGGTGCCGCCGGTGATCTCGTCAGAGGGCTGGAAATCGGTGGCCATGAAGATCTTCCTGCTGCGGTGGCGCACGTCGCTGACCTCCTTGAGGAGCTCATGCCCCACGAGGGTGCGCACCACCTTGGTGGCGACGTTGGGGCTTATCGTCAGCTGCTTGCGCACGTCGAGCATCCACATGCCCTTGCTTCCCGCCTCGAAGATTAGGGTGTACACCTGCCGCTCCATGTTCGGGAGTTTGGCGAGGACCGCCGCCGAGATGGTCGGCGTCGCGGAATCGGGGGCAGATTTGGTGGGTTCGGAGGGCTTGGCATCAGGTGCAGGCTTCGAGGAAGGACGGGGCTCTTCCGGCGGTGGCGCCGGGCGCTTACGCGGCGGCATGGCGC…	>S.italica v2.2
Seita.7G290300	SiCHL1_SNP1	Chr2		33443693	[C/T]	exonic	forward	GCACGCCGTAGAACCAGGTGCCGCCGGTGATCTCGTCAGAGGGCTGGAAATCGGTGGCCATGAAGATCTTCCTGCTGCGGTGGCGCACGTCGCTGACCTCCTTGAGGAGCTCATGCCCCACGAGGGTGCGCACCACCTTGGTGGCGACGTTGGGGCTTATCGTCAGCTGCTTGCGCACGTCGAGCATCCACATGCCCTTGCTTCCCGCCTCGAAGATTAGGGTGTACACCTGCCGCTCCATGTTCGGGAGTTTGGCGAGGACCGCCGCCGAGATGGTCGGCGTCGCGGAATCGGGGGCAGATTTGGTGGGTTCGGAGGGCTTGGCATCAGGTGCAGGCTTCGAGGAAGGACGGGGCTCTTCCGGCGGTGGCGCCGGGCGCTTACGCGGCGGCATGGCGC…	>S.italica v2.2
Seita.7G290300	SiCHL1_SNP4	Chr2		33443993	[C/T]	exonic	forward	GCACGCCGTAGAACCAGGTGCCGCCGGTGATCTCGTCAGAGGGCTGGAAATCGGTGGCCATGAAGATCTTCCTGCTGCGGTGGCGCACGTCGCTGACCTCCTTGAGGAGCTCATGCCCCACGAGGGTGCGCACCACCTTGGTGGCGACGTTGGGGCTTATCGTCAGCTGCTTGCGCACGTCGAGCATCCACATGCCCTTGCTTCCCGCCTCGAAGATTAGGGTGTACACCTGCCGCTCCATGTTCGGGAGTTTGGCGAGGACCGCCGCCGAGATGGTCGGCGTCGCGGAATCGGGGGCAGATTTGGTGGGTTCGGAGGGCTTGGCATCAGGTGCAGGCTTCGAGGAAGGACGGGGCTCTTCCGGCGGTGGCGCCGGGCGCTTACGCGGCGGCATGGCGC…	>S.italica v2.2
Seita.9G041600	SiYGL1_SNP1	Chr9		2327203	[T/A]	exonic	reverse	TGACGCACGAGACCGCCCTCCATGGCGACGGCCACCGCGCTCTCCACCTCACTCCCGCACCTCCCGCCCCGCCGCGTCACGTCATTCCCCTCATCCTCCGCCGCCGTCCCCCTCCACTCCCGTGCCGCCCGGCTGCGGGAGTCCCGCCTCGCGGCCGTGGCTCCGACGGCCTCCGAGGTCCTCGACTCCACCAATGGCGCCATCCCCACTGCTTCGAAGAGCGGCGCGGCCCGCGGGTACGGGAGGGAGTACTTCCCCTTGGCTGCCGTCGTAGGGCAGGTGAGGAACTTAGGCGCTGCTCTCCCCACTTTTGCTGTATCTGGGTGCGGCTGATTGCGTGGTCGATTAATGGTAGTGGACTAGTGGCAGTACTGTCTCCCGAGTGGTCGGATTAGTGGG…	>S.italica v2.2	Li, W., Tang, S., Zhang, S., Shan, J., Tang, C., Chen, Q., ... & Diao, X. (2016). Gene mapping and functional analysis of the novel leaf color gene SiYGL1 in foxtail millet [Setaria italica (L.) P. Beauv]. Physiologia plantarum, 157(1), 24-37.
Seita.9G060500	SiYGL2_SNP1	Chr9		3478547	[AATGTTTGACATATCAA/-]	exonic	forward	CTGGAAAGCGTCGCCGCCAAACTCGCTGCCACGTCGGTCCAATCCAAATCCAGCACCTCTCTCCGGCTCCGCTCCGCATCGCACCCTATCCTCCTTCGGTCCTTCCCATTCCCAGTCCCCACCACTCCCCCTCTCCCACCTCCGACCACCGCACCGGCGAACTCGGCGGCGCCGCAAGCCAAGCTGGGGATGGCCGGCGCGCTCGCGAGCTCGCCGCTCGTTCACCTAACCACCTCCCGCCTCCGCCTCCCCAGGCCCCGGGCCTCCGTGCCCAGTCCCGCTCCAGGCTGCTCGCGAGGCGTGTGCTCGGGGTGGAGGCTGACGGTGGGGTGGAGGGCCGCGAGGCGGTGCGACAGGCTTCGGTGCTTCTCCAACGACGGGGGCGGCGGGGAGGAGGGG…	>S.italica v2.2	Zhang, S., Zhi, H., Li, W., Shan, J., Tang, C., Jia, G., ... & Diao, X. (2018). SiYGL2 is involved in the regulation of leaf senescence and photosystem II efficiency in Setaria italica (L.) P. Beauv. Frontiers in Plant Science, 9, 1308.
Seita.9G060500	SiYGL2_SNP2	Chr9		3479215	[G/A]	intronic	forward	CTGGAAAGCGTCGCCGCCAAACTCGCTGCCACGTCGGTCCAATCCAAATCCAGCACCTCTCTCCGGCTCCGCTCCGCATCGCACCCTATCCTCCTTCGGTCCTTCCCATTCCCAGTCCCCACCACTCCCCCTCTCCCACCTCCGACCACCGCACCGGCGAACTCGGCGGCGCCGCAAGCCAAGCTGGGGATGGCCGGCGCGCTCGCGAGCTCGCCGCTCGTTCACCTAACCACCTCCCGCCTCCGCCTCCCCAGGCCCCGGGCCTCCGTGCCCAGTCCCGCTCCAGGCTGCTCGCGAGGCGTGTGCTCGGGGTGGAGGCTGACGGTGGGGTGGAGGGCCGCGAGGCGGTGCGACAGGCTTCGGTGCTTCTCCAACGACGGGGGCGGCGGGGAGGAGGGG…	>S.italica v2.2	Zhang, S., Zhi, H., Li, W., Shan, J., Tang, C., Jia, G., ... & Diao, X. (2018). SiYGL2 is involved in the regulation of leaf senescence and photosystem II efficiency in Setaria italica (L.) P. Beauv. Frontiers in Plant Science, 9, 1309.
Seita.9G060500	SiYGL2_SNP1	Chr9		3478888	[AATGTTTGACATATCAA/-]	exonic	forward	CTGGAAAGCGTCGCCGCCAAACTCGCTGCCACGTCGGTCCAATCCAAATCCAGCACCTCTCTCCGGCTCCGCTCCGCATCGCACCCTATCCTCCTTCGGTCCTTCCCATTCCCAGTCCCCACCACTCCCCCTCTCCCACCTCCGACCACCGCACCGGCGAACTCGGCGGCGCCGCAAGCCAAGCTGGGGATGGCCGGCGCGCTCGCGAGCTCGCCGCTCGTTCACCTAACCACCTCCCGCCTCCGCCTCCCCAGGCCCCGGGCCTCCGTGCCCAGTCCCGCTCCAGGCTGCTCGCGAGGCGTGTGCTCGGGGTGGAGGCTGACGGTGGGGTGGAGGGCCGCGAGGCGGTGCGACAGGCTTCGGTGCTTCTCCAACGACGGGGGCGGCGGGGAGGAGGGG…	>S.italica v2.2	Zhang, S., Zhi, H., Li, W., Shan, J., Tang, C., Jia, G., ... & Diao, X. (2018). SiYGL2 is involved in the regulation of leaf senescence and photosystem II efficiency in Setaria italica (L.) P. Beauv. Frontiers in Plant Science, 9, 1310.
Seita.9G060500	GH120_SNP1	Chr9		3479555	[G/A]	exonic	forward	CTGGAAAGCGTCGCCGCCAAACTCGCTGCCACGTCGGTCCAATCCAAATCCAGCACCTCTCTCCGGCTCCGCTCCGCATCGCACCCTATCCTCCTTCGGTCCTTCCCATTCCCAGTCCCCACCACTCCCCCTCTCCCACCTCCGACCACCGCACCGGCGAACTCGGCGGCGCCGCAAGCCAAGCTGGGGATGGCCGGCGCGCTCGCGAGCTCGCCGCTCGTTCACCTAACCACCTCCCGCCTCCGCCTCCCCAGGCCCCGGGCCTCCGTGCCCAGTCCCGCTCCAGGCTGCTCGCGAGGCGTGTGCTCGGGGTGGAGGCTGACGGTGGGGTGGAGGGCCGCGAGGCGGTGCGACAGGCTTCGGTGCTTCTCCAACGACGGGGGCGGCGGGGAGGAGGGG…	>S.italica v2.2	Zhang, S., Zhi, H., Li, W., Shan, J., Tang, C., Jia, G., ... & Diao, X. (2018). SiYGL2 is involved in the regulation of leaf senescence and photosystem II efficiency in Setaria italica (L.) P. Beauv. Frontiers in Plant Science, 9, 1311.
Seita.9G088700	SiMADS34_SNP1	Chr9		5344650	[G/A]	intronic	forward	TCATTCCTCCGTTCTCAGCCTCACCCAGCATATAGCTAGCCCACCACCACATGCCGCAGGGCCCTCCTCCTCCCCCTCGCCGAGCTAATTGAGTGCGCGCTAGAAGAAAAAAAAAACCCCATCAGAACGGGAGCAGCGAGCTCCAGCTCCTGCTGCGTCCTGCTGCGCCTGCGCTAGGGTGAGCGAGGGAGACCGAGATCAGTCTCGGCAATAATTGCAGGCGAATCATAGTTTGAGAGAGGTAGATACTACATATATAGAGCTGGTAGCAGCAGCTAATAAAGAGCAGTCGAATTGTTACTTCTTTAATTTGTTGGGAGGTTGATTTGGAAGGGGAGAGGAGATCAAGAACCGACAAAGGGGGTGAGATCGATCGGGAGGCCAGGCCATGGGGCGCGG…	>S.italica v2.2	Hussin, S. H., Wang, H., Tang, S., Zhi, H., Tang, C., Zhang, W., ... & Diao, X. (2021). SiMADS34, an E-class MADS-box transcription factor, regulates inflorescence architecture and grain yield in Setaria italica. Plant molecular biology, 105(4), 419-434.
Seita.9G089700	LLYG_SNP1	Chr9		5413557	[AGGTTCG/-]	exonic	reverse	GAAGCAATGCTTGCTGTGCATAATCAGGTGGGATAAGCTTCGGCTTGGCCAATGGCTTGTGCTTGTCAGCTGTGGCTTGCCGAACAGAATCCCAACTAGGAAGGGCTCTATTCTCAATTACAATCCTCCCGACAGGGGCCCGACAAGCTAACGACTGATCTAGTTTAGTAACCACGTGGCAGCCACTTCTTTAATCTAATCTACTGGTAGTAATTTACTGCTAATCGCTTTACCGGTAAGATTCACCATTACCGGAGATGGAAAGGGCGTCGACTGTTGCGGGGAAGAAGACCCCCGGATGACGCCACATCGCTTTCCACTCTCGGAGCCCTGACAACCCACTCGTCTTCAACTGCGGCGGCCGCGCATCCTCCAATTTCCGACGCTCCCAATCCCCCG…	>S.italica v2.2	Wang, H., Jia, G., Zhang, N., Zhi, H., Xing, L., Zhang, H., ... & Diao, X. (2022). Domestication‐associated PHYTOCHROME C is a flowering time repressor and a key factor determining Setaria as a short‐day plant. New Phytologist, 236(5), 1809-1823.
Seita.9G089700	CGZ12_SNP1	Chr9		5413785	[C/-]	exonic	reverse	GAAGCAATGCTTGCTGTGCATAATCAGGTGGGATAAGCTTCGGCTTGGCCAATGGCTTGTGCTTGTCAGCTGTGGCTTGCCGAACAGAATCCCAACTAGGAAGGGCTCTATTCTCAATTACAATCCTCCCGACAGGGGCCCGACAAGCTAACGACTGATCTAGTTTAGTAACCACGTGGCAGCCACTTCTTTAATCTAATCTACTGGTAGTAATTTACTGCTAATCGCTTTACCGGTAAGATTCACCATTACCGGAGATGGAAAGGGCGTCGACTGTTGCGGGGAAGAAGACCCCCGGATGACGCCACATCGCTTTCCACTCTCGGAGCCCTGACAACCCACTCGTCTTCAACTGCGGCGGCCGCGCATCCTCCAATTTCCGACGCTCCCAATCCCCCG…	>S.italica v2.2	Wang, H., Jia, G., Zhang, N., Zhi, H., Xing, L., Zhang, H., ... & Diao, X. (2022). Domestication‐associated PHYTOCHROME C is a flowering time repressor and a key factor determining Setaria as a short‐day plant. New Phytologist, 236(5), 1809-1823.
Seita.9G089700	HZ1_SNP1	Chr9		5414822	[ATCCCTC]5.5K LTR Insert	exonic	reverse	GAAGCAATGCTTGCTGTGCATAATCAGGTGGGATAAGCTTCGGCTTGGCCAATGGCTTGTGCTTGTCAGCTGTGGCTTGCCGAACAGAATCCCAACTAGGAAGGGCTCTATTCTCAATTACAATCCTCCCGACAGGGGCCCGACAAGCTAACGACTGATCTAGTTTAGTAACCACGTGGCAGCCACTTCTTTAATCTAATCTACTGGTAGTAATTTACTGCTAATCGCTTTACCGGTAAGATTCACCATTACCGGAGATGGAAAGGGCGTCGACTGTTGCGGGGAAGAAGACCCCCGGATGACGCCACATCGCTTTCCACTCTCGGAGCCCTGACAACCCACTCGTCTTCAACTGCGGCGGCCGCGCATCCTCCAATTTCCGACGCTCCCAATCCCCCG…	>S.italica v2.2	Wang, H., Jia, G., Zhang, N., Zhi, H., Xing, L., Zhang, H., ... & Diao, X. (2022). Domestication‐associated PHYTOCHROME C is a flowering time repressor and a key factor determining Setaria as a short‐day plant. New Phytologist, 236(5), 1809-1823.
Seita.9G089700	CZ1_SNP1	Chr9		5414928	[T/-]	intronic	reverse	GAAGCAATGCTTGCTGTGCATAATCAGGTGGGATAAGCTTCGGCTTGGCCAATGGCTTGTGCTTGTCAGCTGTGGCTTGCCGAACAGAATCCCAACTAGGAAGGGCTCTATTCTCAATTACAATCCTCCCGACAGGGGCCCGACAAGCTAACGACTGATCTAGTTTAGTAACCACGTGGCAGCCACTTCTTTAATCTAATCTACTGGTAGTAATTTACTGCTAATCGCTTTACCGGTAAGATTCACCATTACCGGAGATGGAAAGGGCGTCGACTGTTGCGGGGAAGAAGACCCCCGGATGACGCCACATCGCTTTCCACTCTCGGAGCCCTGACAACCCACTCGTCTTCAACTGCGGCGGCCGCGCATCCTCCAATTTCCGACGCTCCCAATCCCCCG…	>S.italica v2.2	Wang, H., Jia, G., Zhang, N., Zhi, H., Xing, L., Zhang, H., ... & Diao, X. (2022). Domestication‐associated PHYTOCHROME C is a flowering time repressor and a key factor determining Setaria as a short‐day plant. New Phytologist, 236(5), 1809-1823.
Seita.9G123200	SGD1-1_SNP1	Chr9		7663687	[A/T]	intronic	forward	GCATCTGCCTCCTTCGGTCCCTCTCCCTCCCCACCCTGTCCGACCCGACCCGACCCGATCCAATCCAATCCAATCCATTCCTCCTCATGAACAGCTCCCCGGCAATAGATTACTGCTAGATTATCCTACTCCGATACAAAGCGCAGAGAGAGAGAGAGAGAGAGAGAGAGCAGAATAACTTATCAAACTCCATGACACCCTTTATCAAAAAAAAAACTCCATGACTCCATCATCAGACTAGAGAGAGAAACCCTTGTCCCCCCTCTGTTCCTCGCTTTCATCACCCATTCCTCCGAGTCTCCGACCCATCTCCACCAGCGTCAAGCCCAAGGAAGCGGCGGCGGCGGCGGAGGAGGAGGAGGAGGAGGGGAGATTCGGCCTTCCCGTCGGGAGCCTAGG…	>S.italica v2.2	Tang, S., Zhao, Z., Liu, X., Sui, Y., Zhang, D., Zhi, H., ... & Diao, X. (2023). An E2-E3 pair contributes to seed size control in grain crops. Nature Communications, 14(1), 3091.
Seita.9G123201	SGD1-2_SNP1	Chr9		7665299	[C/T]	exonic	forward	GCATCTGCCTCCTTCGGTCCCTCTCCCTCCCCACCCTGTCCGACCCGACCCGACCCGATCCAATCCAATCCAATCCATTCCTCCTCATGAACAGCTCCCCGGCAATAGATTACTGCTAGATTATCCTACTCCGATACAAAGCGCAGAGAGAGAGAGAGAGAGAGAGAGAGCAGAATAACTTATCAAACTCCATGACACCCTTTATCAAAAAAAAAACTCCATGACTCCATCATCAGACTAGAGAGAGAAACCCTTGTCCCCCCTCTGTTCCTCGCTTTCATCACCCATTCCTCCGAGTCTCCGACCCATCTCCACCAGCGTCAAGCCCAAGGAAGCGGCGGCGGCGGCGGAGGAGGAGGAGGAGGAGGGGAGATTCGGCCTTCCCGTCGGGAGCCTAGG…	>S.italica v2.2	Tang, S., Zhao, Z., Liu, X., Sui, Y., Zhang, D., Zhi, H., ... & Diao, X. (2023). An E2-E3 pair contributes to seed size control in grain crops. Nature Communications, 14(1), 3092.
Seita.9G180100	SiGFT1_SNP1	Chr9		27020520	[A] Insert	exonic	reverse	TAAAGATAATCATGAGCTTATAGCATACATATTCGAGTGATGGCATGCTTCTGTGGGTCTCAAGATAATCAGCCTTGTTAAGTCGCCGCATGCGGTTTGTGAATCGTGATGCAGGGGCCGGGCCGGGGTGGCGCTGGCTGATGATGATGAGTCAGAAAGCTGATAGGCACATGCTGCGTCCTACAAATTACATGGCGTTGGGATGCGACCTTGGTAAACTGACTTTGCAAGAAGCAAGTAAACAGAGCGCAAAAGGGTTTCCTAGCAAGTACCCCTCATGAGTCATGATGCATATCCCGCTATAAAAGGGCCCCTGTTCAGTCACCGAGCAGGAACAAGCACTCATTGAAGAGCCACACACAGAGAGAAAGGGGGAGATCAAGAGGAGCAAGGCATGGA…	>S.italica v2.2	Pang, J., Zhang, W., Zhang, Y., Zhang, S., Wang, Y., Zhi, H., ... & Diao, X. (2024). Nullification of GFTs fortifies bioactive folates in foxtail millet. Journal of integrative plant biology, 66(8), 1540-1543.
Seita.9G180101	SiGFT1_SNP2	Chr9		27020518	[TACGCT/-]	exonic	reverse	TAAAGATAATCATGAGCTTATAGCATACATATTCGAGTGATGGCATGCTTCTGTGGGTCTCAAGATAATCAGCCTTGTTAAGTCGCCGCATGCGGTTTGTGAATCGTGATGCAGGGGCCGGGCCGGGGTGGCGCTGGCTGATGATGATGAGTCAGAAAGCTGATAGGCACATGCTGCGTCCTACAAATTACATGGCGTTGGGATGCGACCTTGGTAAACTGACTTTGCAAGAAGCAAGTAAACAGAGCGCAAAAGGGTTTCCTAGCAAGTACCCCTCATGAGTCATGATGCATATCCCGCTATAAAAGGGCCCCTGTTCAGTCACCGAGCAGGAACAAGCACTCATTGAAGAGCCACACACAGAGAGAAAGGGGGAGATCAAGAGGAGCAAGGCATGGA…	>S.italica v2.2	Pang, J., Zhang, W., Zhang, Y., Zhang, S., Wang, Y., Zhi, H., ... & Diao, X. (2024). Nullification of GFTs fortifies bioactive folates in foxtail millet. Journal of integrative plant biology, 66(8), 1540-1544.
Seita.9G180102	SiGFT1_SNP3	Chr9		27020519	[A] Insert	exonic	reverse	TAAAGATAATCATGAGCTTATAGCATACATATTCGAGTGATGGCATGCTTCTGTGGGTCTCAAGATAATCAGCCTTGTTAAGTCGCCGCATGCGGTTTGTGAATCGTGATGCAGGGGCCGGGCCGGGGTGGCGCTGGCTGATGATGATGAGTCAGAAAGCTGATAGGCACATGCTGCGTCCTACAAATTACATGGCGTTGGGATGCGACCTTGGTAAACTGACTTTGCAAGAAGCAAGTAAACAGAGCGCAAAAGGGTTTCCTAGCAAGTACCCCTCATGAGTCATGATGCATATCCCGCTATAAAAGGGCCCCTGTTCAGTCACCGAGCAGGAACAAGCACTCATTGAAGAGCCACACACAGAGAGAAAGGGGGAGATCAAGAGGAGCAAGGCATGGA…	>S.italica v2.2	Pang, J., Zhang, W., Zhang, Y., Zhang, S., Wang, Y., Zhi, H., ... & Diao, X. (2024). Nullification of GFTs fortifies bioactive folates in foxtail millet. Journal of integrative plant biology, 66(8), 1540-1545.
Seita.9G260300	SGDW1	Chr9			F2:5’-CCCTGCCTTCATACGCT-3’CCCTGCCTTCATACGCT R2:5’-AAGATGGTGCGCTCCTG-3’aagatggtgcgctcctg	exonic		gcatctgcct ccttcggtcc ctctccctcc ccaccctgtc cgacccgacc cgacccgatc 60 caatccaatc caatccattc ctcctcatga acagctcccc ggcaatagat tactgctaga 120 ttatcctact ccgatacaaa gcgcagagag agagagagag agagagagag cagaataact 180 tatcaaactc catgacaccc tttatcaaaa aaaaaactcc atgactccat catcagacta 240 gagagagaaa cccttgtccc ccctctgttc ctcgctttca tcacccattc ctccgagtct 300 ccgacccatc tccaccagcg tcaagcccaa ggaagcggcg gcggcg…	>S.italica v2.2
Seita.9G511200	SiSTL2_SNP1	Chr9		54317058	[G/A]	intronic	forward	CCCCGCGCTTCCCCGACTGACTGCTCGCCTCTCGTCTCGCTCGCCCCTTTCGCTCGCTCGGTGCGCCGCCGCCGGCTGGTAATTAGAGTTCGTGCCATCGTCGGCGCACCACATCTTTCTCGCCGCTGGCGACGCCTCCCCCGCCAGCTTGGGCTGCAAAGCGCCGCTCTGCTCCCCCGCCCGACGCGCGCCCCCGGGAGGCGAGCCACCACCGACGCCCTGCTTCTCCAGACGCGACCCGCTCGGATCCGCTCTGAGCTTCTGACCGACGCGGCGGCTCGCCTCCGGCCCGTCGAGGACAAATTCGGTGGGGGCGGTGCCCCGACGAACCGAGGATTGGGCTCCCGGCTCCAGCCCTTCAACTGCGACCCCATCGAGGTGCTCGCAGATTCAGGGTAA…	>S.italica v2.2	Zhang, S., Tang, S., Tang, C., Luo, M., Jia, G., Zhi, H., & Diao, X. (2018). SiSTL2 is required for cell cycle, leaf organ development, chloroplast biogenesis, and has effects on C4 photosynthesis in Setaria italica (L.) P. Beauv. Frontiers in Plant Science, 9, 1103.
Seita.9G534000	SiYTH1_SNP1	Chr9		55814408	[AGT/-]	exonic	forward	ACACCCCCTGTACACCTGCTACCGCTAGCCGCCGCGCTGCTGCTCTGGTGGCGGCTCGCCTCCCTCCCCCCACCCCCGTCCGCCGCCGCCGTCTTCTCCTCTCGCTGCACCTCCTCCCTCCCTACCCCGAGCTAGCTCGGAGCTACCTATCCCGAGGAGAAGGGAGAGAGAGAGAGGGGAGAAGGGTCGGTCGGTCGGGGGTTCTCGGATCTCGTCGCTGCCTCCCCGTTGGGATCTCTCGCTCGCGCTCGCACCATGGCCGCCGTCACGCCGCCCCCGGCCCCAGCGCCCGCCGCGCCGGCGCCGGCCGCTTCTGCCGCTGCCGCTACGGCTCCTGCAGCCGTCCCTGTCGCGGATCGTATCCTTTTCGTGCTGTCCTTTTTACTTGCTTGAAAGGTT…	>S.italica v2.2	Luo, W., Tang, Y., Li, S., Zhang, L., Liu, Y., Zhang, R., ... & Yu, J. (2023). The m6A reader SiYTH1 enhances drought tolerance by affecting the messenger RNA stability of genes related to stomatal closure and reactive oxygen species scavenging in Setaria italica. Journal of Integrative Plant Biology, 65(12), 2569-2586.
Seita.9G534000	SiYTH1_SNP2	Chr9		55814410	[G] Insert	exonic	forward	ACACCCCCTGTACACCTGCTACCGCTAGCCGCCGCGCTGCTGCTCTGGTGGCGGCTCGCCTCCCTCCCCCCACCCCCGTCCGCCGCCGCCGTCTTCTCCTCTCGCTGCACCTCCTCCCTCCCTACCCCGAGCTAGCTCGGAGCTACCTATCCCGAGGAGAAGGGAGAGAGAGAGAGGGGAGAAGGGTCGGTCGGTCGGGGGTTCTCGGATCTCGTCGCTGCCTCCCCGTTGGGATCTCTCGCTCGCGCTCGCACCATGGCCGCCGTCACGCCGCCCCCGGCCCCAGCGCCCGCCGCGCCGGCGCCGGCCGCTTCTGCCGCTGCCGCTACGGCTCCTGCAGCCGTCCCTGTCGCGGATCGTATCCTTTTCGTGCTGTCCTTTTTACTTGCTTGAAAGGTT…	>S.italica v2.2	Luo, W., Tang, Y., Li, S., Zhang, L., Liu, Y., Zhang, R., ... & Yu, J. (2023). The m6A reader SiYTH1 enhances drought tolerance by affecting the messenger RNA stability of genes related to stomatal closure and reactive oxygen species scavenging in Setaria italica. Journal of Integrative Plant Biology, 65(12), 2569-2587.
Seita.9G534000	SiYTH1_SNP3	Chr9		55814408	[AG/-]	exonic	forward	ACACCCCCTGTACACCTGCTACCGCTAGCCGCCGCGCTGCTGCTCTGGTGGCGGCTCGCCTCCCTCCCCCCACCCCCGTCCGCCGCCGCCGTCTTCTCCTCTCGCTGCACCTCCTCCCTCCCTACCCCGAGCTAGCTCGGAGCTACCTATCCCGAGGAGAAGGGAGAGAGAGAGAGGGGAGAAGGGTCGGTCGGTCGGGGGTTCTCGGATCTCGTCGCTGCCTCCCCGTTGGGATCTCTCGCTCGCGCTCGCACCATGGCCGCCGTCACGCCGCCCCCGGCCCCAGCGCCCGCCGCGCCGGCGCCGGCCGCTTCTGCCGCTGCCGCTACGGCTCCTGCAGCCGTCCCTGTCGCGGATCGTATCCTTTTCGTGCTGTCCTTTTTACTTGCTTGAAAGGTT…	>S.italica v2.2	Luo, W., Tang, Y., Li, S., Zhang, L., Liu, Y., Zhang, R., ... & Yu, J. (2023). The m6A reader SiYTH1 enhances drought tolerance by affecting the messenger RNA stability of genes related to stomatal closure and reactive oxygen species scavenging in Setaria italica. Journal of Integrative Plant Biology, 65(12), 2569-2588.
